# Supplementary material for: Influence of Lactobacillus paracasei HII01 Supplementation on Glycemia and Inflammatory Biomarkers in Type 2 Diabetes: A Randomized Clinical Trial
Source: Foods. 2021 Jun 23;10(7):1455. doi: 10.3390/foods10071455 (PMC8303256; doi:10.3390/foods10071455)
Supplement: Supplementary file 1 [file foods-10-01455-s001.zip]

Archive with 1 entries (1 files):
- foods-1132254-supplementary.pdf
